# Supplementary material for: Anthroponotic and Zoonotic Hookworm DNA in an Indigenous Community in Coastal Ecuador: Potential Cross-Transmission between Dogs and Humans
Source: Pathogens. 2024 Jul 23;13(8):609. doi: 10.3390/pathogens13080609 (PMC11357513; doi:10.3390/pathogens13080609)
Supplement: Supplementary file 1 [file pathogens-13-00609-s001.zip]

Archive with 3 entries (3 files):
- Table S2_Data_PCR_Seq.docx
- Table_S3_MatrixOutput.pdf
- Table S1.docx
